# Supplementary material for: SARS‐CoV‐2 infection results in upregulation of Plasminogen Activator Inhibitor‐1 and Neuroserpin in the lungs, and an increase in fibrinolysis inhibitors associated with disease severity
Source: EJHaem. 2023 Feb 23;4(2):324–38. doi: 10.1002/jha2.654 (PMC10188457; doi:10.1002/jha2.654)
Supplement: Supplementary file 1 — Table S1. Demographic and clinical information for autopsy cases. [file JHA2-4-324-s001.xlsx]

## Sheet: Sheet1
	Table S1. Demographic and clinical information for autopsy cases.
	Control	Age (yo)	Sex (M/F)	PMI (hrs)	CV+To death (days)	Ventilator(days)	Comorbidities	Acute Lung Injury	Thrombosis	Other major findings	Cause of death
	Control-1	79	M	15	None	8	Aortic aneurysm, hypertension, AF	No	No	CAD, focal acute pneumonia, kidney infarct, strokes	Anoxic brain injury, PEA, CAD
	Control-2	48	M	39	None	<1	18 cm retroperitoneal mass	No	No	Focal acute pneumonia, abdominal hemorrhage, ischemic bowel	Intraabdominal hemorrhage post abdominal resection
	Control-3	81	F	30	None	n/a	Dementia, heart failure, CAD, CKD	Yes, also organizing	Yes, cardiac only with ischemia	Ischemic cardiomyopathy and amyloidosis, Alzheimer	Sepsis due to UTI
	Control-4	85	M	12	None	n/a	COPD	No	No	Sepsis	Cystitis due to obstruction
	COVID-19	Age (yo)	Sex (M/F)	PMI (hrs)	CV+To death (days)	Ventilator (days)	Comorbidities	Acute Lung Injury	Thrombosis	Other major findings	Cause of death
	Covid-1	64	F	23	7	1	Hypertension, diabetes	Yes	Yes	None	Covid ALI
	Covid-2	67	M	18	15	11	Asthma	Yes	Yes	None	Covid ALI
	Covid-3	62	F	19	19	7	Diabetes, Stroke	Yes	Yes	Steatosis	Covid ALI
	Covid-4	84	M	17	21	15	Myocardium infection, Alzheimer`s Disease, Parkinson Disease	Yes	Yes	Shock kidney	Covid ALI
	ALI, acute lung injury; AF, atrial fibrillation; CAD, coronary artery disease; CV+To death, time from positivity for COVID-19 to death;
	ESRD, end-stage renal disease; PEA, pulseless electric activity; PMI, postmortem interval (time from death to autopsy);
	UTI, urinary tract infection; CKD, chronic kidney disease; n/a, not available.
